# Supplementary material for: Maternal and perinatal health research priorities beyond 2015: an international survey and prioritization exercise
Source: Reprod Health. 2014 Aug 7;11:61. doi: 10.1186/1742-4755-11-61 (PMC4132282; doi:10.1186/1742-4755-11-61)
Supplement: Additional file 1 — Final list of research questions. [file 1742-4755-11-61-S1.xlsx]

## Sheet: General
Q#	Final list of research questions to be scored	Answerability	Effectiveness	Deliverability	Impact	Equity	Total	Priority Score	NPRS	Discovery
30	Develop and evaluate the effectiveness and cost of a multi-test kit to detect malaria, HIV, TB and syphilis in pregnancy to improve maternal and perinatal health outcomes.	92	93	79	87	76	427	0.806667	81	1
124	Discover and evaluate methods of safely storing blood or blood products which do not require refrigeration to improve maternal health outcomes.	89	85	81	86	83	424	0.796667	80	1
152	Develop and evaluate easy-to-use devices for neonatal resuscitation to improve perinatal outcomes.	97	87	82	82	76	424	0.796667	80	1
171	Identify and evaluate low-cost methods of preventing and treating hypothermia associated with preterm birth (e.g. plastic bags) in low-resourced settings to improve neonatal health outcomes.	90	80	83	80	82	415	0.766667	77	1
147	Discover new formulations of uterotonics (e.g. low-cost, simple to use, non-invasive, heat-stable) to prevent and treat PPH and improve maternal health outcomes.	91	84	76	82	68	401	0.72	72	1
135	Discover and evaluate a standardised method of measuring blood loss to improve the detection and management of PPH, to improve maternal health outcomes.	98	80	74	74	70	396	0.703333	70	1
188	Discover new technologies/screening tools for the detection of anaemia in pregnancy to improve maternal and perinatal health outcomes.	89	84	71	71	67	382	0.656667	66	1
165	Develop and evaluate the effectiveness and cost of a simple, non-invasive skin test (bilirubinometer) for the detection of jaundice in neonates to improve neonatal health outcomes.	88	75	69	63	64	359	0.58	58	1
26	Develop and evaluate new strategies for the detection, prevention, monitoring and treatment of abnormal fetal growth (intrauterine growth restriction and macrosomia) to improve perinatal health and longterm outcomes (e.g. abnormal postnatal growth and body composition).	92	72	67	67	52	350	0.55	55	1
130	Discover and evaluate new methods/technologies to prevent and treat obstetric haemorrhage and improve maternal health outcomes.	85	76	60	70	58	349	0.546667	55	1
166	Develop and evaluate the effectiveness and cost of a simple, non-invasive skin test (glucometer) for the detection of hypoglycaemia in neonates to improve neonatal health outcomes.	86	73	67	62	63	351	0.553333	55	1
175	Develop and evaluate biomarkers for the prediction of preterm birth, intrauterine growth restriction and hypertensive disorders of pregnancy, leading to improved maternal and perinatal outcomes (including longterm outcomes).	89	76	56	78	47	346	0.536667	54	1
43	Discover and evaluate new pharmaceutical treatments for eclampsia to improve maternal and perinatal outcomes.	79	72	56	70	53	330	0.483333	48	1
185	Discover new technologies for the detection of infection leading to early treatment and improved maternal and perinatal outcomes.	86	70	54	68	50	328	0.476667	48	1
39	Identify major risk factors and/or discover biomarkers for antepartum stillbirth to find potential interventions.	82	68	53	61	48	312	0.423333	42	1
104	Develop and evaluate the feasibility and cost of using novel wireless pulse oximeter probes to measure fetal oxygenation to improve perinatal health outcomes.	83	70	50	61	38	302	0.39	39	1
112	Discover new tocolytic agents and evaluate new combinations of existing agents to arrest preterm labour, allowing time for the corticosteroid treatment to work, to improve perinatal outcomes.	70	67	54	58	44	293	0.36	36	1
45	Discover and evaluate new pharmaceutical treatments for the prevention and management of HDP, e.g. angiogenic growth factor promotors, to improve maternal and perinatal health outcomes.	80	59	50	61	41	291	0.353333	35	1
162	Identify and validate early novel biochemical markers of perinatal asphyxia and neonatal encephalopathy (hypoxic ischemic) in order to inform earlier targeted interventions to improve perinatal health outcomes.	77	53	44	50	37	261	0.253333	25	1
163	Discover and evaluate new and adjuvant antenatal and newborn therapies (including erythropoetin, allopurinol, novel micronutrient supplements) to enhance perinatal neuroprotection in fetuses and newborns with signs of perinatal asphyxia, to improve perinatal health and longterm developmental outcomes including cerebral palsy.	64	51	35	43	30	223	0.126667	13	1
3	Evaluate the effectiveness of interventions (e.g. counselling or incentives, or home visits) to increase post-abortion contraception uptake and continuance, and reduce repeat abortion, on improving maternal health outcomes.	104	100	95	93	93	485	1	100	0
65	Evaluate the effectiveness and costs of strategies to improve the quality and utilization of maternity services (e.g. maternity waiting homes, improved communication via mobile phones, community awareness strategies) to improve early detection and management of antenatal and intrapartum complications, and improve maternal and perinatal health outcomes.	102	95	88	94	90	469	0.946667	95	0
69	Develop and evaluate strategies for locally appropriate transport, communication (m-health) and referral systems for obstetric and newborn emergencies on maternal and perinatal health outcomes.	103	95	86	91	93	468	0.943333	94	0
22	Evaluate the effectiveness and cost of strategies to prevent, detect and treat causes of anaemia in pregnancy (e.g. malaria, occult bleeding disorders, nutritional deficiencies) on improving maternal and perinatal health outcomes.	100	93	90	89	92	464	0.93	93	0
137	Evaluate the effectiveness and cost of training interventions for frontline healthcare workers (paramedics, doctors, CHWs, midwives, nurses) to diagnose, manage and refer women with obstetric haemorrhage, on improving maternal and perinatal health outcomes.	98	95	85	94	90	462	0.923333	92	0
172	Evaluate the effectiveness and cost of a package of community level interventions for preterm babies (e.g. implementing and providing guidelines for kangaroo mother care, home visits by CHWs, infection prevention strategies) to improve neonatal health outcomes.	98	93	86	90	94	461	0.92	92	0
2	Evaluate the effectiveness of integrating abortion services into existing family planning services on improving maternal health outcomes.	101	94	85	86	91	457	0.906667	91	0
174	Evaluate the effectiveness and cost of training frontline healthcare workers, including nurses, midwives and community health workers, to detect and treat neonatal sepsis (or to provide pre-referral treatment only) to improve neonatal health outcomes.	91	91	87	93	92	454	0.896667	90	0
16	Develop and evaluate community-based awareness programs to reduce unwanted pregnancies and encourage women to seek help early, to improve maternal health outcomes.	100	83	88	90	92	453	0.893333	89	0
118	Evaluate the effectiveness and cost of training interventions for skilled birth attendants to gain and maintain competence in the management of obstructed labour, and assisted delivery techniques, to improve maternal and perinatal health outcomes.	98	93	86	91	82	450	0.883333	88	0
149	Evaluate the effectiveness and cost of training skilled birth attendants in intrapartum fetal monitoring and neonatal resuscitation in reducing stillbirths and deaths/disability due to perinatal asphyxia	97	96	88	91	78	450	0.883333	88	0
182	Evaluate the effectiveness and cost of a package of interventions for the prevention, early detection and treatment of puerperal sepsis (e.g. sterile birth kits, access to antibiotics, automated thermometers) to improve maternal and perinatal health outcomes.	100	93	83	93	80	449	0.88	88	0
13	Evaluate the effectiveness, safety and timing of the initiation of post-abortion contraception (hormonal and IUDS) with respect to abortion outcomes, contraceptive effectiveness, uptakes and continuance, and repeat abortions, to improve maternal health outcomes.	100	88	93	86	79	446	0.87	87	0
73	Evaluate the effectiveness and cost of a package of mobile service interventions delivered at community level, including mobile clinics and home-based care, on maternal and perinatal health outcomes.	102	91	79	81	92	445	0.866667	87	0
123	Develop and evaluate the effectiveness and cost of strategies to improve access of women with obstetric haemorrhage to blood and blood replacement products in settings without transport capabilities, on improving maternal health outcomes .	98	91	75	96	87	447	0.873333	87	0
126	Develop and evaluate the effectiveness of strategies to increase access of women to misoprostol at community level where oxytocin is not available/feasible, by dispensing it antenatally as part of a birthing kit, or at the time of delivery via the attending CHW or nurse/midwife, to prevent and treat PPH, and improve maternal health outcomes.	98	88	82	89	90	447	0.873333	87	0
4	Evaluate the effectiveness and cost of strategies, including task-shifting, to increase access of women to high quality post-abortion care and improve early detection of complications, to improve maternal health outcomes.	98	89	83	87	82	439	0.846667	85	0
28	Assess the effectiveness and cost of implementing a package of screening and treating syphilis and HIV in women of reproductive age to improve maternal and perinatal health outcomes.	99	89	87	83	82	440	0.85	85	0
107	Develop and evaluate strategies to increase appropriate use of the partograph, including decision-making and action, to improve maternal and perinatal health outcomes.	97	88	91	87	76	439	0.846667	85	0
75	Evaluate the effectiveness and cost of a standardised toolkit for maternal and perinatal mortality/morbidity audits to improve quality of care in health facilities and improve maternal and perinatal health outcomes.	101	88	90	86	72	437	0.84	84	0
80	Develop and evaluate a health systems package for effective task shifting for management of obstetric emergencies, including protocols, supervisory systems, and metrics to improve maternal and perinatal health outcomes.	96	82	81	89	87	435	0.833333	83	0
117	Develop and evaluate the effectiveness and cost of learning tools to gain and maintain competence in performing simple obstetrics procedures (e.g. e-learning, simulation exercises, mannequins) for frontline healthcare providers to improve maternal and perinatal health outcomes.	94	90	86	83	82	435	0.833333	83	0
187	Evaluate the effectiveness and cost of community-based approaches aimed at raising awareness among women, their families and CHWs to prevent postpartum and post-abortion sepsis and to improve early detection and referral, on improving maternal and perinatal health outcomes.	93	87	85	80	88	433	0.826667	83	0
76	Evaluate the effectiveness and cost of strategies, including mobile phone communication, to improve supervision and mentoring of healthcare workers in primary care on improving maternal and perinatal health outcomes.	98	91	87	78	77	431	0.82	82	0
161	Evaluate the effectiveness and cost of anti-bacterial solutions (eg chlorhexidine) for newborn cord care in low resource settings (including in facilities) on reducing cord infections and improving neonatal health outcomes.	95	89	90	77	81	432	0.823333	82	0
68	Evaluate the effectiveness and cost of strategies to improve the utilization of antenatal care, skilled birth attendants, PMTCT and postnatal care by adolescents to improve maternal and perinatal health outcomes	96	86	77	84	84	427	0.806667	81	0
154	Develop and evaluate a simplified algorithm for resuscitation of preterm babies in low resource settings.	93	87	86	81	81	428	0.81	81	0
56	Develop and evaluate the effectiveness, safety and cost of a screening strategy and/or tool to improve detection and referral of women with hypertensive disorders of pregnancy, on improving maternal and perinatal health outcomes.	94	84	82	86	79	425	0.8	80	0
125	Develop and evaluate interventions to improve the quality of postnatal care on the detection and management of postpartum haemorrhage to improve maternal health outcomes.	97	86	84	82	77	426	0.803333	80	0
18	Evaluate the effectiveness and cost of approaches to implementing recommended, international, evidence-based guidelines of modern abortion methods into health services where old methods are still used, on maternal health outcomes.	97	88	82	77	79	423	0.793333	79	0
33	Evaluate and compare the impact and cost of programs designed to reduce anaemia in pregnant women (e.g. iron-folic acid supplementation, food fortification and growing and eating green leafy vegetables) on improving maternal and perinatal health outcomes.	99	82	81	80	79	421	0.786667	79	0
38	Evaluate the effectiveness and cost of community level 'birth–preparedness' programmes on improving maternal and perinatal health outcomes.	94	84	83	77	84	422	0.79	79	0
52	Develop and evaluate the effectiveness and safety of approaches to improve access to magnesium sulphate, including simplified protocols, training of health workers, local production and non-needle based (oral, rectal) administration, to improve maternal and perinatal health outcomes.	86	86	86	85	78	421	0.786667	79	0
61	Evaluate the effectiveness and cost of comprehensive strategies to improve primary care management of hypertensive disorders of pregnancy that include diagnosis, appropriate initiation of treatment, access to emergency transport and prompt referral, on improving maternal and perinatal health outcomes.	90	89	81	86	77	423	0.793333	79	0
121	Evaluate the effectiveness of implementing the modified active management of the third stage of labour protocol (modified AMTSL) at primary and secondary level care to reduce postpartum haemorrhage (PPH) and improve maternal health outcomes.	93	84	83	86	75	421	0.786667	79	0
143	Determine the optimum doses and routes of administration of misoprostol and oxytocin, alone or in combination, to prevent and treat PPH and improve maternal health outcomes.	92	87	86	80	76	421	0.786667	79	0
114	Evaluate the effectiveness and cost of a package of interventions to identify and manage women at risk of preterm birth at primary care level, including giving antenatal corticosteroids and encouraging kangaroo mother care, to improve perinatal health outcomes.	87	85	83	85	79	419	0.78	78	0
119	Evaluate the effectiveness and cost of implementing emergency obstetric simulation training (e.g. regular 'fire drills') in maternity facilities to improve maternal and perinatal health outcomes.	95	89	85	83	67	419	0.78	78	0
17	Develop and evaluate the effectiveness and safety of a training program for CHWs and lay CHWs to improve diagnosis, counselling, care, referral and follow-up of women seeking abortion, to improve maternal health outcomes.	93	78	78	76	90	415	0.766667	77	0
48	Evaluate the effectiveness, safety and cost of a minimum dose of calcium for the prevention of pre-eclampsia and eclampsia to improve maternal and perinatal health outcomes.	93	87	85	76	75	416	0.77	77	0
77	Evaluate the effectiveness, safety and cost of strategies to motivate health providers to work in under-served communities to improve access to maternal and neonatal care, to improve maternal and perinatal health outcomes.	94	81	74	79	87	415	0.766667	77	0
153	Evaluate the effectiveness and cost of making bag and mask widely available to trained individuals or teams attending births to improve neonatal health outcomes.	91	86	84	80	76	417	0.773333	77	0
20	Evaluate the effectiveness and cost of training interventions aimed at improving the competency, respect and willingness of healthcare workers to improve utilization and quality of abortion services, on maternal health outcomes.	92	84	79	83	76	414	0.763333	76	0
27	Evaluate the effectiveness and cost of screening and treating maternal infections including lower genital tract infections on reducing preterm birth and improving maternal and perinatal health and longterm developmental outcomes.	101	89	79	79	65	413	0.76	76	0
53	Evaluate the effectiveness and safety of a single or lower IM dose regimen of magnesium sulphate for the prevention and/or treatment of eclampsia for improving maternal and perinatal outcomes.	87	86	86	81	73	413	0.76	76	0
54	Evaluate the effectiveness and cost of implementing guidelines for antenatal, intrapartum and postnatal care for women with HDP to improve maternal and perinatal health outcomes.	95	82	83	81	71	412	0.756667	76	0
57	Evaluate the effectiveness, safety and cost of training lay CHWs/CHWs to screen and detect HDP in order to improve maternal and perinatal health outcomes.	89	80	80	79	84	412	0.756667	76	0
116	Assess the accuracy of community health workers in detecting a limited number of high risk conditions / danger signs in pregnant women that require delivery at a health facility and evaluate the effectiveness and cost of a training program to enhance this accuracy, to improve maternal and perinatal health outcomes.	91	79	82	79	83	414	0.763333	76	0
139	Evaluate the effectiveness and cost of guideline implementation strategies for managing obstetric haemorrhage at all levels of care to improve maternal and perinatal outcomes.	92	83	80	82	76	413	0.76	76	0
167	Develop and evaluate the effectiveness and cost of an integrated newborn care package to improve newborn care quality and health outcomes.	91	83	83	82	75	414	0.763333	76	0
70	Identify the components of the referral mechanism for women requiring emergency obstetric care which have a key impact on maternal and perinatal outcomes (e.g. mode of transport, woman's position during transfer, alertness of the receiving facility before her arrival, accompaniment by health professional).	89	81	76	83	81	410	0.75	75	0
72	Evaluate the effectiveness and cost of community mobilization for "emergency preparedness" in improving maternal and perinatal health outcomes.	94	77	76	77	86	410	0.75	75	0
8	Evaluate ways of increasing access to abortion and post-abortion care by integrating it into routine reproductive healthcare and implementing harm-reduction strategies in settings where abortion is legally restricted, to improve maternal health outcomes.	86	85	72	85	78	406	0.736667	74	0
31	Evaluate the effectiveness, safety and cost of nutritional supplements for pregnant women, including vitamin D and other micronutrients, on preventing poor maternal and perinatal health outcomes, e.g. HDP, low birth weight.	98	84	83	68	75	408	0.743333	74	0
138	Develop and evaluate the effectiveness and cost of training and supportive interventions for TBAs and lay CHWs to enable them to effectively prevent, detect and manage PPH, to improve maternal health outcomes.	82	77	81	76	88	404	0.73	73	0
156	Evaluate the effectiveness and cost of training and sustaining TBAs/CHWs newborn resuscitation skills using simple "basic newborn resuscitation" approaches (e.g.direct observation, mannequins, scenarios with videos, scenarios alone) to improve neonatal health outcomes following perinatal asphyxia.	89	83	75	73	84	404	0.73	73	0
59	Evaluate the effectiveness and cost of health education approaches, e.g. mass media campaigns and patient-based education, to improve health seeking behaviour and health outcomes associated with HDP.	92	78	79	76	75	400	0.716667	72	0
74	Evaluate the effectiveness and cost of quality improvement strategies for home births (e.g. SBAs attending, hand washing, clean birth kits, other commodities) on maternal and perinatal health outcomes.	85	80	78	76	81	400	0.716667	72	0
9	Evaluate the effectiveness and cost of policy interventions, and interventions to generate political support for policy change, to increase availability of abortion, e.g. for permitted indications (saving the life of the mother, rape, incest), in legally restricted settings to improve maternal health outcomes.	90	79	70	80	78	397	0.706667	71	0
81	Evaluate the effectiveness and cost of strategies to improve care and services for victims of gender-based violence (including sexual violence) experienced during pregnancy, as well as the impact of policy implementation, on maternal and perinatal health outcomes.	88	82	71	73	84	398	0.71	71	0
150	Determine and assess the minimum criteria (e.g. qualifications, training, job aid etc.) for a frontline community health worker to be competent in managing neonatal resuscitation to improve neonatal health outcomes.	91	75	75	72	86	399	0.713333	71	0
120	Evaluate the effectiveness and cost of training skilled birth attendants on the appropriate use of intrapartum uterotonics to improve maternal and perinatal health outcomes.	86	81	81	76	72	396	0.703333	70	0
133	Evaluate the effectiveness of prophylactic antibiotics after manual removal of the placenta as part of the treatment of retained placenta to improve maternal and perinatal outcomes.	92	83	80	74	67	396	0.703333	70	0
184	Evaluate the effectiveness and cost of interventions to increase the early detection and treatment of urinary tract infections in pregnancy on improving maternal and perinatal outcomes.	96	83	78	70	67	394	0.696667	70	0
11	Evaluate the effectiveness, safety and cost of interventions to increase the access of women to medical abortion via community health workers, to improve maternal health outcomes.	84	79	66	73	91	393	0.693333	69	0
44	Evaluate the effectiveness, safety and cost of antihypertensive drugs in hypertensive disorders of pregnancy (HDP), stratified by the severity of HDP, to improve maternal and perinatal health outcomes.	89	83	79	79	61	391	0.686667	69	0
85	Develop and evaluate strategies to improve the safety of, and access to, obstetric anaesthesia and c/section (e.g. training non-obstetricians to perform c/section, simplifying c/section techniques, using local anaesthesia), to improve maternal and perinatal health outcomes.	84	82	69	82	75	392	0.69	69	0
148	Evaluate the effectiveness and safety of a diagnostic algorithm to improve the clinical detection and management of PPH, on maternal health outcomes.	92	78	78	74	67	389	0.68	68	0
66	Evaluate the effectiveness and costs of health systems strategies to implement companionship in labour to improve maternal and perinatal health outcomes.	96	75	77	62	73	383	0.66	66	0
102	Develop and evaluate the effectiveness of non-invasive interventions (e.g. mobility, maternal position, hydration, bladder care, companionship) to reduce poor progress in labour and improve maternal and perinatal health outcomes.	87	78	83	64	71	383	0.66	66	0
103	Develop and evaluate simple, effective, robust, hand-held devices for intrapartum fetal monitoring to improve perinatal health outcomes.	91	80	75	72	66	384	0.663333	66	0
21	Evaluate the effectiveness, safety and cost of community management of intestinal worms in pregnancy to improve maternal and perinatal health outcomes.	91	74	81	52	81	379	0.646667	65	0
83	Evaluate the effectiveness and optimal timing of delayed cord clamping in the context of the active management of the 3rd stage of labour for term and preterm deliveries to reduce neonatal anaemia and to improve maternal and perinatal health outcomes.	91	79	79	67	63	379	0.646667	65	0
86	Evaluate the effectiveness and cost of strategies to reduce c/section birth in institutions with high c/section rates on maternal and perinatal health outcomes.	95	83	76	73	52	379	0.646667	65	0
136	Evaluate the effectiveness, safety and cost of a training program for birth companions, including male partners, in rural areas to enable them to detect PPH and administer misoprostol.	83	76	67	72	83	381	0.653333	65	0
144	Evaluate the effectiveness, safety and cost of using misoprostol to treat PPH in women who have received misoprostol as PPH prophylaxis, on improving maternal health outcomes.	82	77	79	70	73	381	0.653333	65	0
25	Develop and evaluate the effectiveness and cost of strategies to encourage women to monitor fetal movements and seek care if reduced movements, on improving perinatal health outcomes.	94	70	77	62	75	378	0.643333	64	0
29	Evaluate the effectiveness and cost of an optimal integrated approach to ARV prophylaxis and treatment for HIV/AIDS in pregnancy, for women with and without malaria, on improving maternal and perinatal health outcomes.	85	80	73	69	69	376	0.636667	64	0
67	Evaluate the effectiveness and cost of providing continuity of midwifery care to improve quality of maternity services and improven maternal and perinatal health outcomes.	89	77	73	73	65	377	0.64	64	0
106	Develop and evaluate the effectiveness and cost of different types of partographs (e.g.pictorial or e-partograph) on improving maternal and perinatal health outcomes.	93	76	80	67	62	378	0.643333	64	0
151	Evaluate the effectiveness and cost of training health professionals with neonatal nursing competencies on neonatal health outcomes and longterm disabilities.	89	77	76	74	60	376	0.636667	64	0
7	Evaluate approaches to initiate and/or scale up safe abortion services in countries offering a limited abortion service or no service, on improving maternal health outcomes.	83	73	58	80	81	375	0.633333	63	0
109	Evaluate the effectiveness, safety and cost of antenatal corticosteroid regimens (including oral steroids) in women at risk of preterm birth, for enhancing fetal lung maturity, to improve perinatal health outcomes.	83	76	71	79	64	373	0.626667	63	0
131	Develop and evaluate the effectiveness, safety and cost of providing a 'survival pack' to pregnant women for home births to reduce PPH and improve maternal health outcomes.	80	73	71	76	75	375	0.633333	63	0
78	Evaluate the effectiveness and cost of conditional cash transfers, and other incentives, on increasing attendance at maternity facilities to improve maternal and perinatal health outcomes.	85	77	63	69	78	372	0.623333	62	0
115	Evaluate the effectiveness, safety and cost of antenatal magnesium sulphate in women at risk of preterm birth for fetal neuroprotection to improve neonatal outcomes and long term development.	79	75	75	74	65	368	0.61	61	0
168	Evaluate the effectiveness and safety of variations to the Safe Childbirth Checklist on quality of immediate newborn care and neonatal health outcomes.	84	74	81	63	65	367	0.606667	61	0
101	Evaluate the effectiveness and cost of using prophylactic antibiotics for women with prolonged labour to improve maternal and perinatal outcomes.	81	77	78	71	58	365	0.6	60	0
129	Evaluate the effectiveness and safety of uterine massage to prevent postpartum haemorrhage to improve maternal health outcomes.	82	65	83	56	79	365	0.6	60	0
190	Evaluate the effectiveness of various strategies (e.g. financial incentives, non-financial incentives, supervision, etc) to improve the attitudes and motivation of all types of health care workers towards women to increase the utilisation and quality of maternity and postnatal services.	87	77	66	65	69	364	0.596667	60	0
15	Evaluate the effectiveness, safety and cost of alternative protocols for medical and surgical abortion (e.g. cervical priming, optimal doses of misoprostol and mifepristone) with effective pain management, to reduce inpatient stay and improve maternal health outcomes.	94	75	73	57	64	363	0.593333	59	0
24	Evaluate the effectiveness and cost of performing routine and/or early ultrasound assessment at primary care level for accurate gestational dating on antenatal service utilisation and to improve maternal and perinatal health outcomes.	97	78	65	64	58	362	0.59	59	0
37	Evaluate the effectiveness and safety of intermittant preventative treatment (IPT) for malaria during pregnancy on perinatal and infant health outcomes (e.g. gestational age, birthweight, malaria susceptibility and severity).	79	72	74	68	70	363	0.593333	59	0
40	Evaluate the effectiveness and costs of different diagnostic criteria for the diagnosis and treatment of gestational diabetes on maternal and perinatal health outcomes.	94	81	67	66	53	361	0.586667	59	0
63	Evaluate the effectiveness and cost a package of family-centered care for the families of babies with neonatal emergencies, including access, space to stay and psychosocial support, on maternal and perinatal outcomes.	96	75	59	65	66	361	0.586667	59	0
90	Determine the effectiveness, safety and optimal timing of induction of labour for uncomplicated gestational diabetes to improve maternal and perinatal health outcomes.	89	77	78	62	56	362	0.59	59	0
189	Develop and evaluate the effectiveness of combining a clinical scoring system/algorithm with the WHO's haemoglobin colour scale to improve the diagnostic accuracy of anaemia in women, during and after pregnancy, and in their infants, to improve maternal and perinatal health outcomes.	88	68	76	66	65	363	0.593333	59	0
1	Evaluate the effectiveness of community-based abortion services on improving maternal health outcomes.	80	70	58	71	79	358	0.576667	58	0
122	Determine the appropriate timing for uterotonic administration relative to cord clamping and the delivery of the placenta, to improve maternal and perinatal health outcomes.	90	71	78	58	61	358	0.576667	58	0
140	Evaluate the effectiveness and cost of using the anti-shock garment to reduce morbidity and mortality associated with PPH at primary level care where other medical or surgical interventions are not available, to improve maternal health outcomes.	86	80	61	67	65	359	0.58	58	0
169	Identify and evaluate low-cost methods of preventing and detecting nosocomial infections in maternity facilities to improve maternal and perinatal health outcomes.	87	76	67	69	60	359	0.58	58	0
62	Determine the most effective strategies for managing postpartum hypertension, including the opitmal timing of stopping pharmaceutical therapies, to improve maternal health outcomes.	84	76	71	66	59	356	0.57	57	0
79	Evaluate the effectiveness and cost of strategies to enhance social accountability and community demand for better quality of care at birth on improving maternal and perinatal health outcomes.	79	68	66	68	74	355	0.566667	57	0
92	Determine the effectiveness, safety and optimal timing of amniotomy, in the context of induction of labour with oxytocin, on maternal and perinatal health outcomes.	82	75	76	65	57	355	0.566667	57	0
179	Evaluate the effectiveness and cost of strategies to detect and manage postnatal psychological morbidity to improve maternal and perinatal health outcomes..	87	73	66	68	61	355	0.566667	57	0
186	Evaluate the effectiveness and cost of oral antibiotics for outpatient use in the treatment of puerperal infections to improve maternal and perinatal health outcomes.	79	76	70	68	64	357	0.573333	57	0
42	Evaluate the effectiveness, safety and cost of alternative drug interventions (including new-generation anti-convulsants, corticosteroids, diuretics or other agents) for the prevention and treatment of severe preeclampsia/eclampsia to improve maternal and perinatal health outcomes.	85	72	66	70	59	352	0.556667	56	0
47	Evaluate the effectiveness, safety and cost of pharmaceutical or dietary supplements for the prevention of pre-eclampsia, to improve maternal and perinatal health outcomes.	87	74	69	67	57	354	0.563333	56	0
55	Evaluate the effectiveness and cost of strategies to prevent HDP in high-risk women to improve maternal and perinatal health outcomes.	83	69	67	76	57	352	0.556667	56	0
132	Evaluate the effectiveness of misoprostol and/or other interventions to control/treat PPH due to retained placenta or placenta accreta to improve maternal health outcomes.	81	71	72	66	62	352	0.556667	56	0
173	Develop and evaluate the effectiveness and costs of different feeding regimens for preterm babies that are able, or unable, to be fed enterally to improve neonatal health outcomes.	86	80	69	61	56	352	0.556667	56	0
14	Evaluate the effectiveness, safety and cost of expanding access to second trimester pharmaceutical abortions, e.g. by training midwives, to improve maternal health outcomes.	78	73	59	71	70	351	0.553333	55	0
98	Evaluate the effectiveness and cost of making ultrasound available in primary care facilities to improve the detection and management of obstetric complications to improve maternal and perinatal health outcomes.	94	81	53	68	55	351	0.553333	55	0
108	Evaluate the effectiveness, safety and cost of improving access to antenatal corticosteroids at community level for women at risk of preterm birth on improving perinatal health outcomes.	77	71	61	73	68	350	0.55	55	0
160	Evaluate the effectiveness and cost of the training of family members in the methods of stimulating the newborn to breathe on improving neonatal health outcomes.	77	69	69	62	74	351	0.553333	55	0
113	Evaluate the effectiveness, safety and cost of using tocolytic drugs in primary care settings to arrest preterm labour (to allow corticosteroid treatment time to work and allow for referral to a higher level facility) and improve perinatal health outcomes.	78	74	63	68	65	348	0.543333	54	0
36	Evaluate the effectiveness, safety and cost of interventions (cervical cerclage, pessaries, progesterone treatment) to reduce preterm birth and improve maternal and perinatal health outcomes.	92	73	66	66	47	344	0.53	53	0
41	Evaluate the effectiveness and cost of lifestyle modification interventions (e.g. diet, smoking and exercise) in high-risk pregnant women (e.g. hypertension, diabetes, obesity) to improve perinatal outcomes.	90	70	66	63	54	343	0.526667	53	0
155	Evaluate which components of basic neonatal resuscitation (stimulation, suction and bag and mask ventilation) are most effective in improving neonatal health outcomes.	68	71	77	67	62	345	0.533333	53	0
158	Improve the basic newborn resuscitation algorithm (decision points and timing) through a series of randomized trials to improve neonatal health outcomes.	78	72	70	66	58	344	0.53	53	0
19	Evaluate the effectiveness and cost of incentives to motivate health providers to provide safe abortion services and to increase utilization of safe abortion services by women, e.g. by offering fee exemptions, to improve maternal health outcomes.	72	71	58	69	71	341	0.52	52	0
181	Evaluate the effectiveness and cost of integrating womens' groups into microfinance groups as sustainable ways of improving maternal and perinatal health outcomes.	85	68	60	55	72	340	0.516667	52	0
95	Evaluate the effectiveness and safety of mobilization (including gentle exercise) during labour on labour outcomes, e.g. duration/progression, pain relief, mode of delivery, on improving maternal and perinatal health outcomes.	85	68	74	53	59	339	0.513333	51	0
141	Evaluate the effectiveness and cost of using uterine tamponade, e.g. via a balloon catheter, for the treatment of PPH on improving maternal health outcomes.	78	76	65	66	54	339	0.513333	51	0
71	Evaluate the effectiveness and cost of public and private sector service delivery models to improve provision of emergency obstetric and newborn care on maternal and perinatal health outcomes.	86	68	62	62	57	335	0.5	50	0
5	Evaluate the effectiveness, safety and cost of self-assessing the outcome following medical abortion,e.g. self-administered urine hCG tests, with or without remote follow-up by mobile phone, to improve maternal health outcomes.	83	67	66	58	57	331	0.486667	49	0
12	Evaluate the effectiveness, safety and cost of interventions to increase the access of women to medical abortion via pharmacists, to improve maternal health outcomes.	77	71	58	63	64	333	0.493333	49	0
89	Develop and evaluate the effectiveness and cost of strategies to accurately assess gestational age when there is a medical indication for induction of labour (including postdates), to improve maternal and perinatal health outcomes.	90	64	67	61	49	331	0.486667	49	0
23	Evaluate the effectiveness and cost of customized fetal growth charts with symphysial-fundal height (SFH) measurements in predicting fetal growth restriction in low-risk pregnancies and improving health outcomes.	92	60	66	50	60	328	0.476667	48	0
51	Evaluate the effectiveness and safety of betamethasone and dexamethasone for HELLP syndrome (haemolysis, elevated liver enzymes and low platelets) to improve maternal and perinatal health outcomes.	77	73	70	60	48	328	0.476667	48	0
134	Develop and evaluate the effectiveness of a clinical algorithm to predict obstetric haemorrhage in low-risk pregnancies to improve maternal and perinatal outcomes.	82	63	68	59	58	330	0.483333	48	0
110	Evaluate the effectiveness, safety and cost of antenatal corticosteroids in women at risk of preterm birth at less than 28 weeks gestation, and between 34 to <37 weeks, on neonatal health outcomes.	77	70	67	66	45	325	0.466667	47	0
46	Evaluate the effectiveness and cost of using newly identified biochemical markers to predict, diagnose and manage HDP to improve maternal and perinatal health outcomes.	86	68	53	67	45	319	0.446667	45	0
91	Evaluate the effectiveness, safety and cost of induction of labour for uncomplicated twin pregnancy at or near term to improve maternal and perinatal health outcomes.	80	68	69	54	49	320	0.45	45	0
34	Evaluate the effectiveness and cost of strategies to control weight gain in overweight and obese women during pregnancy to improve maternal and perinatal health outcomes.	90	68	60	52	47	317	0.44	44	0
64	Evaluate the effectiveness and costs of approaches to minimize separation versus keeping together mothers and babies when either need emergency care, on maternal and perinatal outcomes.	81	71	67	48	51	318	0.443333	44	0
88	Develop and evaluate the effectiveness and cost of strategies to aid decision-making and monitoring of women during induction of labour (including Bishop's score) to improve maternal and perinatal health outcomes.	89	68	66	51	43	317	0.44	44	0
111	Evaluate the effectiveness, safety and cost of antenatal corticosteroids in diabetic pregnant women at 34+ weeks gestation in whom preterm delivery is likely, on perinatal health outcomes.	78	72	65	55	47	317	0.44	44	0
32	Evaluate the effectiveness and cost of pre-conceptual nutritional supplements over antenatal supplementation on improving maternal and perinatal health outcomes.	83	65	58	55	51	312	0.423333	42	0
128	Evaluate the effectiveness of maternal nipple stimulation on the prevention of postpartum haemorrhage to improve maternal health outcomes.	76	56	68	40	70	310	0.416667	42	0
10	Evaluate the effectiveness, safety and cost of strategies to increase the access of women to medical abortion for self-use, e.g. internet based or m-health, on maternal health outcomes.	70	65	59	61	53	308	0.41	41	0
6	Evaluate the effectiveness of strategies to engage with faith-based organisations to enhance increased legal access to abortion, on improving maternal health outcomes.	79	54	49	56	63	301	0.386667	39	0
60	Compare the effectiveness of interventionist versus expectant management approaches for women with severe preeclampsia at 34–36 weeks gestation.	60	66	66	57	50	299	0.38	38	0
35	Determine the effectiveness of bedrest for women in whom preterm labour has been successfully arrested to improve perinatal health outcomes.	84	56	64	43	50	297	0.373333	37	0
82	Evaluate the effectiveness, safety and cost of active versus expectant management or other protocols of the 3rd stage of labour in low-risk women to improve maternal and perinatal health outcomes.	69	59	66	51	52	297	0.373333	37	0
87	Evaluate and compare the effectiveness, safety and cost of induction of labour versus elective CS, in women with and without a medical indication for expediting delivery, on improving maternal and perinatal outcomes.	73	68	61	54	41	297	0.373333	37	0
164	Evaluate approaches to make therapeutic hypothermia for the treatment of perinatal asphyxia (neonatal encephalopathy) safe and effective in low resource settings to improve neonatal health outcomes.	73	64	48	54	53	292	0.356667	36	0
50	Evaluate the safety and effectiveness of spinal anaesthesia versus general anaesthesia for C/section in severe pre-eclampsia/eclampsia/HELLP syndrome on maternal and perinatal health outcomes.	71	61	62	51	44	289	0.346667	35	0
93	Evaluate the effectiveness, safety and cost of using the balloon catheter for induction of labour on maternal and perinatal health outcomes.	70	59	59	48	53	289	0.346667	35	0
183	Evaluate the effectiveness and cost of vaginal cleaning with or without anti-bacterial solutions prior to delivery on maternal and perinatal infections at all levels of care.	73	54	61	43	52	283	0.326667	33	0
99	Evaluate the effectiveness, cost and safety of using tocolytics to reduce/arrest contractions in women with obstructed labour on maternal and perinatal health outcomes.	68	57	54	54	48	281	0.32	32	0
105	Evaluate the effectiveness and cost of a package of interventions for intrauterine fetal resuscitation on improving perinatal health outcomes.	74	60	49	49	42	274	0.296667	30	0
142	Evaluate the effectiveness, safety and cost of the routine use of ergometrine at c/section to reduce post-c/section haemorrhage, on improving maternal health outcomes.	68	57	62	46	41	274	0.296667	30	0
170	Develop and evaluate the effectiveness of pain management strategies (pharmacological and non-pharmacological) for preterm infants on short and long-term newborn/infant health outcomes.	76	61	48	40	48	273	0.293333	29	0
49	Evaluate the benefits and potential harms of advice to rest at home, or bedrest under clinical observation at a health-care facility, to prevent or treat hypertensive disorders of pregnancy and improve maternal and perinatal health outcomes.	69	54	56	44	47	270	0.283333	28	0
127	Evaluate the effectiveness, safety and cost of closely monitored home versus hospital stay at 32+ weeks gestation for women with placenta praevia, on improving maternal and perinatal health outcomes.	69	57	47	43	44	260	0.25	25	0
145	Evaluate the effectiveness, safety and cost of using tranexamic acid for the treatment of PPH to improve maternal health outcomes.	64	56	51	47	41	259	0.246667	25	0
146	Evaluate the effectiveness, safety and cost of carbetocin versus oxytocin for the prevention and/or treatment of PPH, on improving maternal health outcomes.	64	55	48	52	37	256	0.236667	24	0
157	Evaluate the effectiveness of the use of room air compared to 100% oxygen during resuscitation of term newborns born at home to improve short-term newborn health outcomes.	64	52	50	46	46	258	0.243333	24	0
94	Evaluate the effectiveness, safety and cost of using tocolytics in the treatment of uterine hyperstimulation associated with induction and augmentation of labour to improve maternal and perinatal health outcomes.	69	56	50	39	35	249	0.213333	21	0
178	Evaluate the effectiveness, safety and cost of oral anticoagulants in preventing venous thrombo-embolism in pregnancy and the puerperium to improve maternal health outcomes.	70	50	48	43	33	244	0.196667	20	0
58	Evaluate the effectiveness, safety and cost of screening and treating thrombophilias to prevent pre-eclampsia on improving maternal and perinatal health outcomes.	71	51	39	37	36	234	0.163333	16	0
96	Evaluate the effectiveness and safety of fundal pressure in women with prolonged second stage of labour on maternal and neonatal health outcomes.	53	41	46	36	51	227	0.14	14	0
100	Evaluate the effectiveness and cost of external pelvimetry, with referral of high risk women to district hospitals, on improving maternal and perinatal health outcomes.	63	43	44	32	45	227	0.14	14	0
177	Evaluate the effectiveness and cost of preconceptual care to reduce fetal loss in women with epilepsy to improve maternal and perinatal health outcomes.	74	48	44	27	35	228	0.143333	14	0
176	Develop and evaluate the effectiveness and cost of an epidemic response package for influenza-like diseases with interventions for improving maternal and perinatal health outcomes.	68	48	37	34	33	220	0.116667	12	0
97	Evaluate the effectiveness and safety of symphysiotomy in facilities where C/S is not available, on maternal and perinatal health outcomes.	49	43	38	39	45	214	0.0966667	10	0
180	Evaluate the effectiveness and costs of treatments (e.g. bromocriptine) for peripartum cardiomyopathy to improve maternal health outcomes.	65	42	35	28	30	200	0.05	5	0
84	Develop and evaluate the effectiveness, safety and cost of a device for gradual dilation of the birth canal during labour to reduce pelvic floor damage during labour and to improve maternal and perinatal health outcomes.	57	45	35	30	22	189	0.0133333	1	0
159	Evaluate the effectiveness of ECG signs on a fresh stillbirth to increase resuscitation attempts and reduce stillbirths.	58	35	34	33	25	185	0	0	0
							Max	485	10
							Min	185	9
							Range	300	8
									7
									6
									5
									4
									3
									2
									1
									0
Q#	Final list of research questions to be scored
								p90	84.1
								p50	60
								p10	29.9
								P75	76

## Sheet: Upper Quartile by theme
#Q	Hypertensive disorders	NRPS
56	Develop and evaluate the effectiveness, safety and cost of a screening strategy and/or tool to improve detection and referral of women with hypertensive disorders of pregnancy, on improving maternal and perinatal health outcomes.	80
52	Develop and evaluate the effectiveness and safety of approaches to improve access to magnesium sulphate, including simplified protocols, training of health workers, local production and non-needle based (oral, rectal) administration, to improve maternal and perinatal health outcomes.	79
61	Evaluate the effectiveness and cost of comprehensive strategies to improve primary care management of hypertensive disorders of pregnancy that include diagnosis, appropriate initiation of treatment, access to emergency transport and prompt referral, on improving maternal and perinatal health outcomes.	79
48	Evaluate the effectiveness, safety and cost of a minimum dose of calcium for the prevention of pre-eclampsia and eclampsia to improve maternal and perinatal health outcomes.	77
53	Evaluate the effectiveness and safety of a single or lower IM dose regimen of magnesium sulphate for the prevention and/or treatment of eclampsia for improving maternal and perinatal outcomes.	76
54	Evaluate the effectiveness and cost of implementing guidelines for antenatal, intrapartum and postnatal care for women with HDP to improve maternal and perinatal health outcomes.	76
57	Evaluate the effectiveness, safety and cost of training lay CHWs/CHWs to screen and detect HDP in order to improve maternal and perinatal health outcomes.	76
#Q	Obstetric Haemorrhage	NRPS
137	Evaluate the effectiveness and cost of training interventions for frontline healthcare workers (paramedics, doctors, CHWs, midwives, nurses) to diagnose, manage and refer women with obstetric haemorrhage, on improving maternal and perinatal health outcomes.	92
123	Develop and evaluate the effectiveness and cost of strategies to improve access of women with obstetric haemorrhage to blood and blood replacement products in settings without transport capabilities, on improving maternal health outcomes .	87
126	Develop and evaluate the effectiveness of strategies to increase access of women to misoprostol at community level where oxytocin is not available/feasible, by dispensing it antenatally as part of a birthing kit, or at the time of delivery via the attending CHW or nurse/midwife, to prevent and treat PPH, and improve maternal health outcomes.	87
124	Discover and evaluate methods of safely storing blood or blood products which do not require refrigeration to improve maternal health outcomes.	80
125	Develop and evaluate interventions to improve the quality of postnatal care on the detection and management of postpartum haemorrhage to improve maternal health outcomes.	80
121	Evaluate the effectiveness of implementing the modified active management of the third stage of labour protocol (modified AMTSL) at primary and secondary level care to reduce postpartum haemorrhage (PPH) and improve maternal health outcomes.	79
143	Determine the optimum doses and routes of administration of misoprostol and oxytocin, alone or in combination, to prevent and treat PPH and improve maternal health outcomes.	79
139	Evaluate the effectiveness and cost of guideline implementation strategies for managing obstetric haemorrhage at all levels of care to improve maternal and perinatal outcomes.	76
#Q	Labor and delivery	NRPS
118	Evaluate the effectiveness and cost of training interventions for skilled birth attendants to gain and maintain competence in the management of obstructed labour, and assisted delivery techniques, to improve maternal and perinatal health outcomes.	88
107	Develop and evaluate strategies to increase appropriate use of the partograph, including decision-making and action, to improve maternal and perinatal health outcomes.	85
117	Develop and evaluate the effectiveness and cost of learning tools to gain and maintain competence in performing simple obstetrics procedures (e.g. e-learning, simulation exercises, mannequins) for frontline healthcare providers to improve maternal and perinatal health outcomes.	83
114	Evaluate the effectiveness and cost of a package of interventions to identify and manage women at risk of preterm birth at primary care level, including giving antenatal corticosteroids and encouraging kangaroo mother care, to improve perinatal health outcomes.	78
119	Evaluate the effectiveness and cost of implementing emergency obstetric simulation training (e.g. regular 'fire drills') in maternity facilities to improve maternal and perinatal health outcomes.	78
116	Assess the accuracy of community health workers in detecting a limited number of high risk conditions / danger signs in pregnant women that require delivery at a health facility and evaluate the effectiveness and cost of a training program to enhance this accuracy, to improve maternal and perinatal health outcomes.	76
#Q	Abortion	NRPS
3	Evaluate the effectiveness of interventions (e.g. counselling or incentives, or home visits) to increase post-abortion contraception uptake and continuance, and reduce repeat abortion, on improving maternal health outcomes.	100
2	Evaluate the effectiveness of integrating abortion services into existing family planning services on improving maternal health outcomes.	91
16	Develop and evaluate community-based awareness programs to reduce unwanted pregnancies and encourage women to seek help early, to improve maternal health outcomes.	89
13	Evaluate the effectiveness, safety and timing of the initiation of post-abortion contraception (hormonal and IUDS) with respect to abortion outcomes, contraceptive effectiveness, uptakes and continuance, and repeat abortions, to improve maternal health outcomes.	87
4	Evaluate the effectiveness and cost of strategies, including task-shifting, to increase access of women to high quality post-abortion care and improve early detection of complications, to improve maternal health outcomes.	85
18	Evaluate the effectiveness and cost of approaches to implementing recommended, international, evidence-based guidelines of modern abortion methods into health services where old methods are still used, on maternal health outcomes.	79
17	Develop and evaluate the effectiveness and safety of a training program for CHWs and lay CHWs to improve diagnosis, counselling, care, referral and follow-up of women seeking abortion, to improve maternal health outcomes.	77
20	Evaluate the effectiveness and cost of training interventions aimed at improving the competency, respect and willingness of healthcare workers to improve utilization and quality of abortion services, on maternal health outcomes.	76
#Q	Other questions (icludes sepsis, indirect causes and other research questions)	NRPS
182	Evaluate the effectiveness and cost of a package of interventions for the prevention, early detection and treatment of puerperal sepsis (e.g. sterile birth kits, access to antibiotics, automated thermometers) to improve maternal and perinatal health outcomes.	88
187	Evaluate the effectiveness and cost of community-based approaches aimed at raising awareness among women, their families and CHWs to prevent postpartum and post-abortion sepsis and to improve early detection and referral, on improving maternal and perinatal health outcomes.	83
#Q	Antenatal Care	NRPS
22	Evaluate the effectiveness and cost of strategies to prevent, detect and treat causes of anaemia in pregnancy (e.g. malaria, occult bleeding disorders, nutritional deficiencies) on improving maternal and perinatal health outcomes.	93
28	Assess the effectiveness and cost of implementing a package of screening and treating syphilis and HIV in women of reproductive age to improve maternal and perinatal health outcomes.	85
30	Develop and evaluate the effectiveness and cost of a multi-test kit to detect malaria, HIV, TB and syphilis in pregnancy to improve maternal and perinatal health outcomes.	81
33	Evaluate and compare the impact and cost of programs designed to reduce anaemia in pregnant women (e.g. iron-folic acid supplementation, food fortification and growing and eating green leafy vegetables) on improving maternal and perinatal health outcomes.	79
38	Evaluate the effectiveness and cost of community level 'birth–preparedness' programmes on improving maternal and perinatal health outcomes.	79
27	Evaluate the effectiveness and cost of screening and treating maternal infections including lower genital tract infections on reducing preterm birth and improving maternal and perinatal health and longterm developmental outcomes.	76
#Q	Health systems	NRPS
65	Evaluate the effectiveness and costs of strategies to improve the quality and utilization of maternity services (e.g. maternity waiting homes, improved communication via mobile phones, community awareness strategies) to improve early detection and management of antenatal and intrapartum complications, and improve maternal and perinatal health outcomes.	95
69	Develop and evaluate strategies for locally appropriate transport, communication (m-health) and referral systems for obstetric and newborn emergencies on maternal and perinatal health outcomes.	94
73	Evaluate the effectiveness and cost of a package of mobile service interventions delivered at community level, including mobile clinics and home-based care, on maternal and perinatal health outcomes.	87
75	Evaluate the effectiveness and cost of a standardised toolkit for maternal and perinatal mortality/morbidity audits to improve quality of care in health facilities and improve maternal and perinatal health outcomes.	84
80	Develop and evaluate a health systems package for effective task shifting for management of obstetric emergencies, including protocols, supervisory systems, and metrics to improve maternal and perinatal health outcomes.	83
76	Evaluate the effectiveness and cost of strategies, including mobile phone communication, to improve supervision and mentoring of healthcare workers in primary care on improving maternal and perinatal health outcomes.	82
68	Evaluate the effectiveness and cost of strategies to improve the utilization of antenatal care, skilled birth attendants, PMTCT and postnatal care by adolescents to improve maternal and perinatal health outcomes	81
77	Evaluate the effectiveness, safety and cost of strategies to motivate health providers to work in under-served communities to improve access to maternal and neonatal care, to improve maternal and perinatal health outcomes.	77
#Q	Neonatal care	NRPS
172	Evaluate the effectiveness and cost of a package of community level interventions for preterm babies (e.g. implementing and providing guidelines for kangaroo mother care, home visits by CHWs, infection prevention strategies) to improve neonatal health outcomes.	92
174	Evaluate the effectiveness and cost of training frontline healthcare workers, including nurses, midwives and community health workers, to detect and treat neonatal sepsis (or to provide pre-referral treatment only) to improve neonatal health outcomes.	90
149	Evaluate the effectiveness and cost of training skilled birth attendants in intrapartum fetal monitoring and neonatal resuscitation in reducing stillbirths and deaths/disability due to perinatal asphyxia	88
161	Evaluate the effectiveness and cost of anti-bacterial solutions (eg chlorhexidine) for newborn cord care in low resource settings (including in facilities) on reducing cord infections and improving neonatal health outcomes.	82
154	Develop and evaluate a simplified algorithm for resuscitation of preterm babies in low resource settings.	81
152	Develop and evaluate easy-to-use devices for neonatal resuscitation to improve perinatal outcomes.	80
153	Evaluate the effectiveness and cost of making bag and mask widely available to trained individuals or teams attending births to improve neonatal health outcomes.	77
171	Identify and evaluate low-cost methods of preventing and treating hypothermia associated with preterm birth (e.g. plastic bags) in low-resourced settings to improve neonatal health outcomes.	77
167	Develop and evaluate the effectiveness and cost of an integrated newborn care package to improve newborn care quality and health outcomes.	76

## Sheet: Abortion
Q#	Final list of research questions to be scored	Answerability	Effectiveness	Deliverability	Impact	Equity	Total	NRPS
3	Evaluate the effectiveness of interventions (e.g. counselling or incentives, or home visits) to increase post-abortion contraception uptake and continuance, and reduce repeat abortion, on improving maternal health outcomes.	104	100	95	93	93	485	100
2	Evaluate the effectiveness of integrating abortion services into existing family planning services on improving maternal health outcomes.	101	94	85	86	91	457	91
16	Develop and evaluate community-based awareness programs to reduce unwanted pregnancies and encourage women to seek help early, to improve maternal health outcomes.	100	83	88	90	92	453	89
13	Evaluate the effectiveness, safety and timing of the initiation of post-abortion contraception (hormonal and IUDS) with respect to abortion outcomes, contraceptive effectiveness, uptakes and continuance, and repeat abortions, to improve maternal health outcomes.	100	88	93	86	79	446	87
4	Evaluate the effectiveness and cost of strategies, including task-shifting, to increase access of women to high quality post-abortion care and improve early detection of complications, to improve maternal health outcomes.	98	89	83	87	82	439	85
18	Evaluate the effectiveness and cost of approaches to implementing recommended, international, evidence-based guidelines of modern abortion methods into health services where old methods are still used, on maternal health outcomes.	97	88	82	77	79	423	79
17	Develop and evaluate the effectiveness and safety of a training program for CHWs and lay CHWs to improve diagnosis, counselling, care, referral and follow-up of women seeking abortion, to improve maternal health outcomes.	93	78	78	76	90	415	77
20	Evaluate the effectiveness and cost of training interventions aimed at improving the competency, respect and willingness of healthcare workers to improve utilization and quality of abortion services, on maternal health outcomes.	92	84	79	83	76	414	76
8	Evaluate ways of increasing access to abortion and post-abortion care by integrating it into routine reproductive healthcare and implementing harm-reduction strategies in settings where abortion is legally restricted, to improve maternal health outcomes.	86	85	72	85	78	406	74
9	Evaluate the effectiveness and cost of policy interventions, and interventions to generate political support for policy change, to increase availability of abortion, e.g. for permitted indications (saving the life of the mother, rape, incest), in legally restricted settings to improve maternal health outcomes.	90	79	70	80	78	397	71
11	Evaluate the effectiveness, safety and cost of interventions to increase the access of women to medical abortion via community health workers, to improve maternal health outcomes.	84	79	66	73	91	393	69
7	Evaluate approaches to initiate and/or scale up safe abortion services in countries offering a limited abortion service or no service, on improving maternal health outcomes.	83	73	58	80	81	375	63
15	Evaluate the effectiveness, safety and cost of alternative protocols for medical and surgical abortion (e.g. cervical priming, optimal doses of misoprostol and mifepristone) with effective pain management, to reduce inpatient stay and improve maternal health outcomes.	94	75	73	57	64	363	59
1	Evaluate the effectiveness of community-based abortion services on improving maternal health outcomes.	80	70	58	71	79	358	58
14	Evaluate the effectiveness, safety and cost of expanding access to second trimester pharmaceutical abortions, e.g. by training midwives, to improve maternal health outcomes.	78	73	59	71	70	351	55
19	Evaluate the effectiveness and cost of incentives to motivate health providers to provide safe abortion services and to increase utilization of safe abortion services by women, e.g. by offering fee exemptions, to improve maternal health outcomes.	72	71	58	69	71	341	52
5	Evaluate the effectiveness, safety and cost of self-assessing the outcome following medical abortion,e.g. self-administered urine hCG tests, with or without remote follow-up by mobile phone, to improve maternal health outcomes.	83	67	66	58	57	331	49
12	Evaluate the effectiveness, safety and cost of interventions to increase the access of women to medical abortion via pharmacists, to improve maternal health outcomes.	77	71	58	63	64	333	49
10	Evaluate the effectiveness, safety and cost of strategies to increase the access of women to medical abortion for self-use, e.g. internet based or m-health, on maternal health outcomes.	70	65	59	61	53	308	41
6	Evaluate the effectiveness of strategies to engage with faith-based organisations to enhance increased legal access to abortion, on improving maternal health outcomes.	79	54	49	56	63	301	39

## Sheet: ANC
Q#	Final list of research questions to be scored	Answerability	Effectiveness	Deliverability	Impact	Equity	Total	NRPS
22	Evaluate the effectiveness and cost of strategies to prevent, detect and treat causes of anaemia in pregnancy (e.g. malaria, occult bleeding disorders, nutritional deficiencies) on improving maternal and perinatal health outcomes.	100	93	90	89	92	464	93
28	Assess the effectiveness and cost of implementing a package of screening and treating syphilis and HIV in women of reproductive age to improve maternal and perinatal health outcomes.	99	89	87	83	82	440	85
30	Develop and evaluate the effectiveness and cost of a multi-test kit to detect malaria, HIV, TB and syphilis in pregnancy to improve maternal and perinatal health outcomes.	92	93	79	87	76	427	81
33	Evaluate and compare the impact and cost of programs designed to reduce anaemia in pregnant women (e.g. iron-folic acid supplementation, food fortification and growing and eating green leafy vegetables) on improving maternal and perinatal health outcomes.	99	82	81	80	79	421	79
38	Evaluate the effectiveness and cost of community level 'birth–preparedness' programmes on improving maternal and perinatal health outcomes.	94	84	83	77	84	422	79
27	Evaluate the effectiveness and cost of screening and treating maternal infections including lower genital tract infections on reducing preterm birth and improving maternal and perinatal health and longterm developmental outcomes.	101	89	79	79	65	413	76
31	Evaluate the effectiveness, safety and cost of nutritional supplements for pregnant women, including vitamin D and other micronutrients, on preventing poor maternal and perinatal health outcomes, e.g. HDP, low birth weight.	98	84	83	68	75	408	74
21	Evaluate the effectiveness, safety and cost of community management of intestinal worms in pregnancy to improve maternal and perinatal health outcomes.	91	74	81	52	81	379	65
25	Develop and evaluate the effectiveness and cost of strategies to encourage women to monitor fetal movements and seek care if reduced movements, on improving perinatal health outcomes.	94	70	77	62	75	378	64
29	Evaluate the effectiveness and cost of an optimal integrated approach to ARV prophylaxis and treatment for HIV/AIDS in pregnancy, for women with and without malaria, on improving maternal and perinatal health outcomes.	85	80	73	69	69	376	64
24	Evaluate the effectiveness and cost of performing routine and/or early ultrasound assessment at primary care level for accurate gestational dating on antenatal service utilisation and to improve maternal and perinatal health outcomes.	97	78	65	64	58	362	59
37	Evaluate the effectiveness and safety of intermittant preventative treatment (IPT) for malaria during pregnancy on perinatal and infant health outcomes (e.g. gestational age, birthweight, malaria susceptibility and severity).	79	72	74	68	70	363	59
40	Evaluate the effectiveness and costs of different diagnostic criteria for the diagnosis and treatment of gestational diabetes on maternal and perinatal health outcomes.	94	81	67	66	53	361	59
26	Develop and evaluate new strategies for the detection, prevention, monitoring and treatment of abnormal fetal growth (intrauterine growth restriction and macrosomia) to improve perinatal health and longterm outcomes (e.g. abnormal postnatal growth and body composition).	92	72	67	67	52	350	55
36	Evaluate the effectiveness, safety and cost of interventions (cervical cerclage, pessaries, progesterone treatment) to reduce preterm birth and improve maternal and perinatal health outcomes.	92	73	66	66	47	344	53
41	Evaluate the effectiveness and cost of lifestyle modification interventions (e.g. diet, smoking and exercise) in high-risk pregnant women (e.g. hypertension, diabetes, obesity) to improve perinatal outcomes.	90	70	66	63	54	343	53
23	Evaluate the effectiveness and cost of customized fetal growth charts with symphysial-fundal height (SFH) measurements in predicting fetal growth restriction in low-risk pregnancies and improving health outcomes.	92	60	66	50	60	328	48
34	Evaluate the effectiveness and cost of strategies to control weight gain in overweight and obese women during pregnancy to improve maternal and perinatal health outcomes.	90	68	60	52	47	317	44
32	Evaluate the effectiveness and cost of pre-conceptual nutritional supplements over antenatal supplementation on improving maternal and perinatal health outcomes.	83	65	58	55	51	312	42
39	Identify major risk factors and/or discover biomarkers for antepartum stillbirth to find potential interventions.	82	68	53	61	48	312	42
35	Determine the effectiveness of bedrest for women in whom preterm labour has been successfully arrested to improve perinatal health outcomes.	84	56	64	43	50	297	37

## Sheet: Hypertensive Disorders
Q#	Final list of research questions to be scored	Answerability	Effectiveness	Deliverability	Impact	Equity	Total	NRPS
56	Develop and evaluate the effectiveness, safety and cost of a screening strategy and/or tool to improve detection and referral of women with hypertensive disorders of pregnancy, on improving maternal and perinatal health outcomes.	94	84	82	86	79	425	80
52	Develop and evaluate the effectiveness and safety of approaches to improve access to magnesium sulphate, including simplified protocols, training of health workers, local production and non-needle based (oral, rectal) administration, to improve maternal and perinatal health outcomes.	86	86	86	85	78	421	79
61	Evaluate the effectiveness and cost of comprehensive strategies to improve primary care management of hypertensive disorders of pregnancy that include diagnosis, appropriate initiation of treatment, access to emergency transport and prompt referral, on improving maternal and perinatal health outcomes.	90	89	81	86	77	423	79
48	Evaluate the effectiveness, safety and cost of a minimum dose of calcium for the prevention of pre-eclampsia and eclampsia to improve maternal and perinatal health outcomes.	93	87	85	76	75	416	77
53	Evaluate the effectiveness and safety of a single or lower IM dose regimen of magnesium sulphate for the prevention and/or treatment of eclampsia for improving maternal and perinatal outcomes.	87	86	86	81	73	413	76
54	Evaluate the effectiveness and cost of implementing guidelines for antenatal, intrapartum and postnatal care for women with HDP to improve maternal and perinatal health outcomes.	95	82	83	81	71	412	76
57	Evaluate the effectiveness, safety and cost of training lay CHWs/CHWs to screen and detect HDP in order to improve maternal and perinatal health outcomes.	89	80	80	79	84	412	76
59	Evaluate the effectiveness and cost of health education approaches, e.g. mass media campaigns and patient-based education, to improve health seeking behaviour and health outcomes associated with HDP.	92	78	79	76	75	400	72
44	Evaluate the effectiveness, safety and cost of antihypertensive drugs in hypertensive disorders of pregnancy (HDP), stratified by the severity of HDP, to improve maternal and perinatal health outcomes.	89	83	79	79	61	391	69
62	Determine the most effective strategies for managing postpartum hypertension, including the opitmal timing of stopping pharmaceutical therapies, to improve maternal health outcomes.	84	76	71	66	59	356	57
42	Evaluate the effectiveness, safety and cost of alternative drug interventions (including new-generation anti-convulsants, corticosteroids, diuretics or other agents) for the prevention and treatment of severe preeclampsia/eclampsia to improve maternal and perinatal health outcomes.	85	72	66	70	59	352	56
47	Evaluate the effectiveness, safety and cost of pharmaceutical or dietary supplements for the prevention of pre-eclampsia, to improve maternal and perinatal health outcomes.	87	74	69	67	57	354	56
55	Evaluate the effectiveness and cost of strategies to prevent HDP in high-risk women to improve maternal and perinatal health outcomes.	83	69	67	76	57	352	56
43	Discover and evaluate new pharmaceutical treatments for eclampsia to improve maternal and perinatal outcomes.	79	72	56	70	53	330	48
51	Evaluate the effectiveness and safety of betamethasone and dexamethasone for HELLP syndrome (haemolysis, elevated liver enzymes and low platelets) to improve maternal and perinatal health outcomes.	77	73	70	60	48	328	48
46	Evaluate the effectiveness and cost of using newly identified biochemical markers to predict, diagnose and manage HDP to improve maternal and perinatal health outcomes.	86	68	53	67	45	319	45
60	Compare the effectiveness of interventionist versus expectant management approaches for women with severe preeclampsia at 34–36 weeks gestation.	60	66	66	57	50	299	38
45	Discover and evaluate new pharmaceutical treatments for the prevention and management of HDP, e.g. angiogenic growth factor promotors, to improve maternal and perinatal health outcomes.	80	59	50	61	41	291	35
50	Evaluate the safety and effectiveness of spinal anaesthesia versus general anaesthesia for C/section in severe pre-eclampsia/eclampsia/HELLP syndrome on maternal and perinatal health outcomes.	71	61	62	51	44	289	35
49	Evaluate the benefits and potential harms of advice to rest at home, or bedrest under clinical observation at a health-care facility, to prevent or treat hypertensive disorders of pregnancy and improve maternal and perinatal health outcomes.	69	54	56	44	47	270	28
58	Evaluate the effectiveness, safety and cost of screening and treating thrombophilias to prevent pre-eclampsia on improving maternal and perinatal health outcomes.	71	51	39	37	36	234	16

## Sheet: Health Systems
Q#	Final list of research questions to be scored	Answerability	Effectiveness	Deliverability	Impact	Equity	Total	NRPS
65	Evaluate the effectiveness and costs of strategies to improve the quality and utilization of maternity services (e.g. maternity waiting homes, improved communication via mobile phones, community awareness strategies) to improve early detection and management of antenatal and intrapartum complications, and improve maternal and perinatal health outcomes.	102	95	88	94	90	469	95
69	Develop and evaluate strategies for locally appropriate transport, communication (m-health) and referral systems for obstetric and newborn emergencies on maternal and perinatal health outcomes.	103	95	86	91	93	468	94
73	Evaluate the effectiveness and cost of a package of mobile service interventions delivered at community level, including mobile clinics and home-based care, on maternal and perinatal health outcomes.	102	91	79	81	92	445	87
75	Evaluate the effectiveness and cost of a standardised toolkit for maternal and perinatal mortality/morbidity audits to improve quality of care in health facilities and improve maternal and perinatal health outcomes.	101	88	90	86	72	437	84
80	Develop and evaluate a health systems package for effective task shifting for management of obstetric emergencies, including protocols, supervisory systems, and metrics to improve maternal and perinatal health outcomes.	96	82	81	89	87	435	83
76	Evaluate the effectiveness and cost of strategies, including mobile phone communication, to improve supervision and mentoring of healthcare workers in primary care on improving maternal and perinatal health outcomes.	98	91	87	78	77	431	82
68	Evaluate the effectiveness and cost of strategies to improve the utilization of antenatal care, skilled birth attendants, PMTCT and postnatal care by adolescents to improve maternal and perinatal health outcomes	96	86	77	84	84	427	81
77	Evaluate the effectiveness, safety and cost of strategies to motivate health providers to work in under-served communities to improve access to maternal and neonatal care, to improve maternal and perinatal health outcomes.	94	81	74	79	87	415	77
70	Identify the components of the referral mechanism for women requiring emergency obstetric care which have a key impact on maternal and perinatal outcomes (e.g. mode of transport, woman's position during transfer, alertness of the receiving facility before her arrival, accompaniment by health professional).	89	81	76	83	81	410	75
72	Evaluate the effectiveness and cost of community mobilization for "emergency preparedness" in improving maternal and perinatal health outcomes.	94	77	76	77	86	410	75
74	Evaluate the effectiveness and cost of quality improvement strategies for home births (e.g. SBAs attending, hand washing, clean birth kits, other commodities) on maternal and perinatal health outcomes.	85	80	78	76	81	400	72
81	Evaluate the effectiveness and cost of strategies to improve care and services for victims of gender-based violence (including sexual violence) experienced during pregnancy, as well as the impact of policy implementation, on maternal and perinatal health outcomes.	88	82	71	73	84	398	71
66	Evaluate the effectiveness and costs of health systems strategies to implement companionship in labour to improve maternal and perinatal health outcomes.	96	75	77	62	73	383	66
67	Evaluate the effectiveness and cost of providing continuity of midwifery care to improve quality of maternity services and improven maternal and perinatal health outcomes.	89	77	73	73	65	377	64
78	Evaluate the effectiveness and cost of conditional cash transfers, and other incentives, on increasing attendance at maternity facilities to improve maternal and perinatal health outcomes.	85	77	63	69	78	372	62
63	Evaluate the effectiveness and cost a package of family-centered care for the families of babies with neonatal emergencies, including access, space to stay and psychosocial support, on maternal and perinatal outcomes.	96	75	59	65	66	361	59
79	Evaluate the effectiveness and cost of strategies to enhance social accountability and community demand for better quality of care at birth on improving maternal and perinatal health outcomes.	79	68	66	68	74	355	57
71	Evaluate the effectiveness and cost of public and private sector service delivery models to improve provision of emergency obstetric and newborn care on maternal and perinatal health outcomes.	86	68	62	62	57	335	50
64	Evaluate the effectiveness and costs of approaches to minimize separation versus keeping together mothers and babies when either need emergency care, on maternal and perinatal outcomes.	81	71	67	48	51	318	44

## Sheet: Labour and Delivery
Q#	Final list of research questions to be scored	Answerability	Effectiveness	Deliverability	Impact	Equity	Total	NRPS
118	Evaluate the effectiveness and cost of training interventions for skilled birth attendants to gain and maintain competence in the management of obstructed labour, and assisted delivery techniques, to improve maternal and perinatal health outcomes.	98	93	86	91	82	450	88
107	Develop and evaluate strategies to increase appropriate use of the partograph, including decision-making and action, to improve maternal and perinatal health outcomes.	97	88	91	87	76	439	85
117	Develop and evaluate the effectiveness and cost of learning tools to gain and maintain competence in performing simple obstetrics procedures (e.g. e-learning, simulation exercises, mannequins) for frontline healthcare providers to improve maternal and perinatal health outcomes.	94	90	86	83	82	435	83
114	Evaluate the effectiveness and cost of a package of interventions to identify and manage women at risk of preterm birth at primary care level, including giving antenatal corticosteroids and encouraging kangaroo mother care, to improve perinatal health outcomes.	87	85	83	85	79	419	78
119	Evaluate the effectiveness and cost of implementing emergency obstetric simulation training (e.g. regular 'fire drills') in maternity facilities to improve maternal and perinatal health outcomes.	95	89	85	83	67	419	78
116	Assess the accuracy of community health workers in detecting a limited number of high risk conditions / danger signs in pregnant women that require delivery at a health facility and evaluate the effectiveness and cost of a training program to enhance this accuracy, to improve maternal and perinatal health outcomes.	91	79	82	79	83	414	76
120	Evaluate the effectiveness and cost of training skilled birth attendants on the appropriate use of intrapartum uterotonics to improve maternal and perinatal health outcomes.	86	81	81	76	72	396	70
85	Develop and evaluate strategies to improve the safety of, and access to, obstetric anaesthesia and c/section (e.g. training non-obstetricians to perform c/section, simplifying c/section techniques, using local anaesthesia), to improve maternal and perinatal health outcomes.	84	82	69	82	75	392	69
102	Develop and evaluate the effectiveness of non-invasive interventions (e.g. mobility, maternal position, hydration, bladder care, companionship) to reduce poor progress in labour and improve maternal and perinatal health outcomes.	87	78	83	64	71	383	66
103	Develop and evaluate simple, effective, robust, hand-held devices for intrapartum fetal monitoring to improve perinatal health outcomes.	91	80	75	72	66	384	66
83	Evaluate the effectiveness and optimal timing of delayed cord clamping in the context of the active management of the 3rd stage of labour for term and preterm deliveries to reduce neonatal anaemia and to improve maternal and perinatal health outcomes.	91	79	79	67	63	379	65
86	Evaluate the effectiveness and cost of strategies to reduce c/section birth in institutions with high c/section rates on maternal and perinatal health outcomes.	95	83	76	73	52	379	65
106	Develop and evaluate the effectiveness and cost of different types of partographs (e.g.pictorial or e-partograph) on improving maternal and perinatal health outcomes.	93	76	80	67	62	378	64
109	Evaluate the effectiveness, safety and cost of antenatal corticosteroid regimens (including oral steroids) in women at risk of preterm birth, for enhancing fetal lung maturity, to improve perinatal health outcomes.	83	76	71	79	64	373	63
115	Evaluate the effectiveness, safety and cost of antenatal magnesium sulphate in women at risk of preterm birth for fetal neuroprotection to improve neonatal outcomes and long term development.	79	75	75	74	65	368	61
101	Evaluate the effectiveness and cost of using prophylactic antibiotics for women with prolonged labour to improve maternal and perinatal outcomes.	81	77	78	71	58	365	60
90	Determine the effectiveness, safety and optimal timing of induction of labour for uncomplicated gestational diabetes to improve maternal and perinatal health outcomes.	89	77	78	62	56	362	59
92	Determine the effectiveness, safety and optimal timing of amniotomy, in the context of induction of labour with oxytocin, on maternal and perinatal health outcomes.	82	75	76	65	57	355	57
98	Evaluate the effectiveness and cost of making ultrasound available in primary care facilities to improve the detection and management of obstetric complications to improve maternal and perinatal health outcomes.	94	81	53	68	55	351	55
108	Evaluate the effectiveness, safety and cost of improving access to antenatal corticosteroids at community level for women at risk of preterm birth on improving perinatal health outcomes.	77	71	61	73	68	350	55
113	Evaluate the effectiveness, safety and cost of using tocolytic drugs in primary care settings to arrest preterm labour (to allow corticosteroid treatment time to work and allow for referral to a higher level facility) and improve perinatal health outcomes.	78	74	63	68	65	348	54
95	Evaluate the effectiveness and safety of mobilization (including gentle exercise) during labour on labour outcomes, e.g. duration/progression, pain relief, mode of delivery, on improving maternal and perinatal health outcomes.	85	68	74	53	59	339	51
89	Develop and evaluate the effectiveness and cost of strategies to accurately assess gestational age when there is a medical indication for induction of labour (including postdates), to improve maternal and perinatal health outcomes.	90	64	67	61	49	331	49
110	Evaluate the effectiveness, safety and cost of antenatal corticosteroids in women at risk of preterm birth at less than 28 weeks gestation, and between 34 to <37 weeks, on neonatal health outcomes.	77	70	67	66	45	325	47
91	Evaluate the effectiveness, safety and cost of induction of labour for uncomplicated twin pregnancy at or near term to improve maternal and perinatal health outcomes.	80	68	69	54	49	320	45
88	Develop and evaluate the effectiveness and cost of strategies to aid decision-making and monitoring of women during induction of labour (including Bishop's score) to improve maternal and perinatal health outcomes.	89	68	66	51	43	317	44
111	Evaluate the effectiveness, safety and cost of antenatal corticosteroids in diabetic pregnant women at 34+ weeks gestation in whom preterm delivery is likely, on perinatal health outcomes.	78	72	65	55	47	317	44
104	Develop and evaluate the feasibility and cost of using novel wireless pulse oximeter probes to measure fetal oxygenation to improve perinatal health outcomes.	83	70	50	61	38	302	39
82	Evaluate the effectiveness, safety and cost of active versus expectant management or other protocols of the 3rd stage of labour in low-risk women to improve maternal and perinatal health outcomes.	69	59	66	51	52	297	37
87	Evaluate and compare the effectiveness, safety and cost of induction of labour versus elective CS, in women with and without a medical indication for expediting delivery, on improving maternal and perinatal outcomes.	73	68	61	54	41	297	37
112	Discover new tocolytic agents and evaluate new combinations of existing agents to arrest preterm labour, allowing time for the corticosteroid treatment to work, to improve perinatal outcomes.	70	67	54	58	44	293	36
93	Evaluate the effectiveness, safety and cost of using the balloon catheter for induction of labour on maternal and perinatal health outcomes.	70	59	59	48	53	289	35
99	Evaluate the effectiveness, cost and safety of using tocolytics to reduce/arrest contractions in women with obstructed labour on maternal and perinatal health outcomes.	68	57	54	54	48	281	32
105	Evaluate the effectiveness and cost of a package of interventions for intrauterine fetal resuscitation on improving perinatal health outcomes.	74	60	49	49	42	274	30
94	Evaluate the effectiveness, safety and cost of using tocolytics in the treatment of uterine hyperstimulation associated with induction and augmentation of labour to improve maternal and perinatal health outcomes.	69	56	50	39	35	249	21
96	Evaluate the effectiveness and safety of fundal pressure in women with prolonged second stage of labour on maternal and neonatal health outcomes.	53	41	46	36	51	227	14
100	Evaluate the effectiveness and cost of external pelvimetry, with referral of high risk women to district hospitals, on improving maternal and perinatal health outcomes.	63	43	44	32	45	227	14
97	Evaluate the effectiveness and safety of symphysiotomy in facilities where C/S is not available, on maternal and perinatal health outcomes.	49	43	38	39	45	214	10
84	Develop and evaluate the effectiveness, safety and cost of a device for gradual dilation of the birth canal during labour to reduce pelvic floor damage during labour and to improve maternal and perinatal health outcomes.	57	45	35	30	22	189	1

## Sheet: Obstetric Haemorrhage
Q#	Final list of research questions to be scored	Answerability	Effectiveness	Deliverability	Impact	Equity	Total	NRPS
137	Evaluate the effectiveness and cost of training interventions for frontline healthcare workers (paramedics, doctors, CHWs, midwives, nurses) to diagnose, manage and refer women with obstetric haemorrhage, on improving maternal and perinatal health outcomes.	98	95	85	94	90	462	92
123	Develop and evaluate the effectiveness and cost of strategies to improve access of women with obstetric haemorrhage to blood and blood replacement products in settings without transport capabilities, on improving maternal health outcomes .	98	91	75	96	87	447	87
126	Develop and evaluate the effectiveness of strategies to increase access of women to misoprostol at community level where oxytocin is not available/feasible, by dispensing it antenatally as part of a birthing kit, or at the time of delivery via the attending CHW or nurse/midwife, to prevent and treat PPH, and improve maternal health outcomes.	98	88	82	89	90	447	87
124	Discover and evaluate methods of safely storing blood or blood products which do not require refrigeration to improve maternal health outcomes.	89	85	81	86	83	424	80
125	Develop and evaluate interventions to improve the quality of postnatal care on the detection and management of postpartum haemorrhage to improve maternal health outcomes.	97	86	84	82	77	426	80
121	Evaluate the effectiveness of implementing the modified active management of the third stage of labour protocol (modified AMTSL) at primary and secondary level care to reduce postpartum haemorrhage (PPH) and improve maternal health outcomes.	93	84	83	86	75	421	79
143	Determine the optimum doses and routes of administration of misoprostol and oxytocin, alone or in combination, to prevent and treat PPH and improve maternal health outcomes.	92	87	86	80	76	421	79
139	Evaluate the effectiveness and cost of guideline implementation strategies for managing obstetric haemorrhage at all levels of care to improve maternal and perinatal outcomes.	92	83	80	82	76	413	76
138	Develop and evaluate the effectiveness and cost of training and supportive interventions for TBAs and lay CHWs to enable them to effectively prevent, detect and manage PPH, to improve maternal health outcomes.	82	77	81	76	88	404	73
147	Discover new formulations of uterotonics (e.g. low-cost, simple to use, non-invasive, heat-stable) to prevent and treat PPH and improve maternal health outcomes.	91	84	76	82	68	401	72
133	Evaluate the effectiveness of prophylactic antibiotics after manual removal of the placenta as part of the treatment of retained placenta to improve maternal and perinatal outcomes.	92	83	80	74	67	396	70
135	Discover and evaluate a standardised method of measuring blood loss to improve the detection and management of PPH, to improve maternal health outcomes.	98	80	74	74	70	396	70
148	Evaluate the effectiveness and safety of a diagnostic algorithm to improve the clinical detection and management of PPH, on maternal health outcomes.	92	78	78	74	67	389	68
136	Evaluate the effectiveness, safety and cost of a training program for birth companions, including male partners, in rural areas to enable them to detect PPH and administer misoprostol.	83	76	67	72	83	381	65
144	Evaluate the effectiveness, safety and cost of using misoprostol to treat PPH in women who have received misoprostol as PPH prophylaxis, on improving maternal health outcomes.	82	77	79	70	73	381	65
131	Develop and evaluate the effectiveness, safety and cost of providing a 'survival pack' to pregnant women for home births to reduce PPH and improve maternal health outcomes.	80	73	71	76	75	375	63
129	Evaluate the effectiveness and safety of uterine massage to prevent postpartum haemorrhage to improve maternal health outcomes.	82	65	83	56	79	365	60
122	Determine the appropriate timing for uterotonic administration relative to cord clamping and the delivery of the placenta, to improve maternal and perinatal health outcomes.	90	71	78	58	61	358	58
140	Evaluate the effectiveness and cost of using the anti-shock garment to reduce morbidity and mortality associated with PPH at primary level care where other medical or surgical interventions are not available, to improve maternal health outcomes.	86	80	61	67	65	359	58
132	Evaluate the effectiveness of misoprostol and/or other interventions to control/treat PPH due to retained placenta or placenta accreta to improve maternal health outcomes.	81	71	72	66	62	352	56
130	Discover and evaluate new methods/technologies to prevent and treat obstetric haemorrhage and improve maternal health outcomes.	85	76	60	70	58	349	55
141	Evaluate the effectiveness and cost of using uterine tamponade, e.g. via a balloon catheter, for the treatment of PPH on improving maternal health outcomes.	78	76	65	66	54	339	51
134	Develop and evaluate the effectiveness of a clinical algorithm to predict obstetric haemorrhage in low-risk pregnancies to improve maternal and perinatal outcomes.	82	63	68	59	58	330	48
128	Evaluate the effectiveness of maternal nipple stimulation on the prevention of postpartum haemorrhage to improve maternal health outcomes.	76	56	68	40	70	310	42
142	Evaluate the effectiveness, safety and cost of the routine use of ergometrine at c/section to reduce post-c/section haemorrhage, on improving maternal health outcomes.	68	57	62	46	41	274	30
127	Evaluate the effectiveness, safety and cost of closely monitored home versus hospital stay at 32+ weeks gestation for women with placenta praevia, on improving maternal and perinatal health outcomes.	69	57	47	43	44	260	25
145	Evaluate the effectiveness, safety and cost of using tranexamic acid for the treatment of PPH to improve maternal health outcomes.	64	56	51	47	41	259	25
146	Evaluate the effectiveness, safety and cost of carbetocin versus oxytocin for the prevention and/or treatment of PPH, on improving maternal health outcomes.	64	55	48	52	37	256	24

## Sheet: Neonatal Care
Q#	Final list of research questions to be scored	Answerability	Effectiveness	Deliverability	Impact	Equity	Total	NRPS
172	Evaluate the effectiveness and cost of a package of community level interventions for preterm babies (e.g. implementing and providing guidelines for kangaroo mother care, home visits by CHWs, infection prevention strategies) to improve neonatal health outcomes.	98	93	86	90	94	461	92
174	Evaluate the effectiveness and cost of training frontline healthcare workers, including nurses, midwives and community health workers, to detect and treat neonatal sepsis (or to provide pre-referral treatment only) to improve neonatal health outcomes.	91	91	87	93	92	454	90
149	Evaluate the effectiveness and cost of training skilled birth attendants in intrapartum fetal monitoring and neonatal resuscitation in reducing stillbirths and deaths/disability due to perinatal asphyxia	97	96	88	91	78	450	88
161	Evaluate the effectiveness and cost of anti-bacterial solutions (eg chlorhexidine) for newborn cord care in low resource settings (including in facilities) on reducing cord infections and improving neonatal health outcomes.	95	89	90	77	81	432	82
154	Develop and evaluate a simplified algorithm for resuscitation of preterm babies in low resource settings.	93	87	86	81	81	428	81
152	Develop and evaluate easy-to-use devices for neonatal resuscitation to improve perinatal outcomes.	97	87	82	82	76	424	80
153	Evaluate the effectiveness and cost of making bag and mask widely available to trained individuals or teams attending births to improve neonatal health outcomes.	91	86	84	80	76	417	77
171	Identify and evaluate low-cost methods of preventing and treating hypothermia associated with preterm birth (e.g. plastic bags) in low-resourced settings to improve neonatal health outcomes.	90	80	83	80	82	415	77
167	Develop and evaluate the effectiveness and cost of an integrated newborn care package to improve newborn care quality and health outcomes.	91	83	83	82	75	414	76
156	Evaluate the effectiveness and cost of training and sustaining TBAs/CHWs newborn resuscitation skills using simple "basic newborn resuscitation" approaches (e.g.direct observation, mannequins, scenarios with videos, scenarios alone) to improve neonatal health outcomes following perinatal asphyxia.	89	83	75	73	84	404	73
150	Determine and assess the minimum criteria (e.g. qualifications, training, job aid etc.) for a frontline community health worker to be competent in managing neonatal resuscitation to improve neonatal health outcomes.	91	75	75	72	86	399	71
151	Evaluate the effectiveness and cost of training health professionals with neonatal nursing competencies on neonatal health outcomes and longterm disabilities.	89	77	76	74	60	376	64
168	Evaluate the effectiveness and safety of variations to the Safe Childbirth Checklist on quality of immediate newborn care and neonatal health outcomes.	84	74	81	63	65	367	61
165	Develop and evaluate the effectiveness and cost of a simple, non-invasive skin test (bilirubinometer) for the detection of jaundice in neonates to improve neonatal health outcomes.	88	75	69	63	64	359	58
169	Identify and evaluate low-cost methods of preventing and detecting nosocomial infections in maternity facilities to improve maternal and perinatal health outcomes.	87	76	67	69	60	359	58
173	Develop and evaluate the effectiveness and costs of different feeding regimens for preterm babies that are able, or unable, to be fed enterally to improve neonatal health outcomes.	86	80	69	61	56	352	56
160	Evaluate the effectiveness and cost of the training of family members in the methods of stimulating the newborn to breathe on improving neonatal health outcomes.	77	69	69	62	74	351	55
166	Develop and evaluate the effectiveness and cost of a simple, non-invasive skin test (glucometer) for the detection of hypoglycaemia in neonates to improve neonatal health outcomes.	86	73	67	62	63	351	55
155	Evaluate which components of basic neonatal resuscitation (stimulation, suction and bag and mask ventilation) are most effective in improving neonatal health outcomes.	68	71	77	67	62	345	53
158	Improve the basic newborn resuscitation algorithm (decision points and timing) through a series of randomized trials to improve neonatal health outcomes.	78	72	70	66	58	344	53
164	Evaluate approaches to make therapeutic hypothermia for the treatment of perinatal asphyxia (neonatal encephalopathy) safe and effective in low resource settings to improve neonatal health outcomes.	73	64	48	54	53	292	36
170	Develop and evaluate the effectiveness of pain management strategies (pharmacological and non-pharmacological) for preterm infants on short and long-term newborn/infant health outcomes.	76	61	48	40	48	273	29
162	Identify and validate early novel biochemical markers of perinatal asphyxia and neonatal encephalopathy (hypoxic ischemic) in order to inform earlier targeted interventions to improve perinatal health outcomes.	77	53	44	50	37	261	25
157	Evaluate the effectiveness of the use of room air compared to 100% oxygen during resuscitation of term newborns born at home to improve short-term newborn health outcomes.	64	52	50	46	46	258	24
163	Discover and evaluate new and adjuvant antenatal and newborn therapies (including erythropoetin, allopurinol, novel micronutrient supplements) to enhance perinatal neuroprotection in fetuses and newborns with signs of perinatal asphyxia, to improve perinatal health and longterm developmental outcomes including cerebral palsy.	64	51	35	43	30	223	13
159	Evaluate the effectiveness of ECG signs on a fresh stillbirth to increase resuscitation attempts and reduce stillbirths.	58	35	34	33	25	185	0

## Sheet: Other (include sepsis)
Q#	Final list of research questions to be scored	Answerability	Effectiveness	Deliverability	Impact	Equity	Total	NRPS
182	Evaluate the effectiveness and cost of a package of interventions for the prevention, early detection and treatment of puerperal sepsis (e.g. sterile birth kits, access to antibiotics, automated thermometers) to improve maternal and perinatal health outcomes.	100	93	83	93	80	449	88
187	Evaluate the effectiveness and cost of community-based approaches aimed at raising awareness among women, their families and CHWs to prevent postpartum and post-abortion sepsis and to improve early detection and referral, on improving maternal and perinatal health outcomes.	93	87	85	80	88	433	83
184	Evaluate the effectiveness and cost of interventions to increase the early detection and treatment of urinary tract infections in pregnancy on improving maternal and perinatal outcomes.	96	83	78	70	67	394	70
188	Discover new technologies/screening tools for the detection of anaemia in pregnancy to improve maternal and perinatal health outcomes.	89	84	71	71	67	382	66
190	Evaluate the effectiveness of various strategies (e.g. financial incentives, non-financial incentives, supervision, etc) to improve the attitudes and motivation of all types of health care workers towards women to increase the utilisation and quality of maternity and postnatal services.	87	77	66	65	69	364	60
189	Develop and evaluate the effectiveness of combining a clinical scoring system/algorithm with the WHO's haemoglobin colour scale to improve the diagnostic accuracy of anaemia in women, during and after pregnancy, and in their infants, to improve maternal and perinatal health outcomes.	88	68	76	66	65	363	59
179	Evaluate the effectiveness and cost of strategies to detect and manage postnatal psychological morbidity to improve maternal and perinatal health outcomes..	87	73	66	68	61	355	57
186	Evaluate the effectiveness and cost of oral antibiotics for outpatient use in the treatment of puerperal infections to improve maternal and perinatal health outcomes.	79	76	70	68	64	357	57
175	Develop and evaluate biomarkers for the prediction of preterm birth, intrauterine growth restriction and hypertensive disorders of pregnancy, leading to improved maternal and perinatal outcomes (including longterm outcomes).	89	76	56	78	47	346	54
181	Evaluate the effectiveness and cost of integrating womens' groups into microfinance groups as sustainable ways of improving maternal and perinatal health outcomes.	85	68	60	55	72	340	52
185	Discover new technologies for the detection of infection leading to early treatment and improved maternal and perinatal outcomes.	86	70	54	68	50	328	48
183	Evaluate the effectiveness and cost of vaginal cleaning with or without anti-bacterial solutions prior to delivery on maternal and perinatal infections at all levels of care.	73	54	61	43	52	283	33
178	Evaluate the effectiveness, safety and cost of oral anticoagulants in preventing venous thrombo-embolism in pregnancy and the puerperium to improve maternal health outcomes.	70	50	48	43	33	244	20
177	Evaluate the effectiveness and cost of preconceptual care to reduce fetal loss in women with epilepsy to improve maternal and perinatal health outcomes.	74	48	44	27	35	228	14
176	Develop and evaluate the effectiveness and cost of an epidemic response package for influenza-like diseases with interventions for improving maternal and perinatal health outcomes.	68	48	37	34	33	220	12
180	Evaluate the effectiveness and costs of treatments (e.g. bromocriptine) for peripartum cardiomyopathy to improve maternal health outcomes.	65	42	35	28	30	200	5
